# Supplementary material for: Cortical reorganization after cochlear implantation for adults with single-sided deafness
Source: PLoS One. 2018 Sep 24;13(9):e0204402. doi: 10.1371/journal.pone.0204402 (PMC6152998; doi:10.1371/journal.pone.0204402)
Supplement: S1 Data — (XLSX) [file pone.0204402.s006.xlsx]

## Sheet: M1 M2
Amplitude	Amplitude	Amplitude	Amplitude	Amplitude	Amplitude	Amplitude		Amplitude	Amplitude	Amplitude	Amplitude	Amplitude	Amplitude	Amplitude		Amplitude	Amplitude	Amplitude	Amplitude	Amplitude	Amplitude	Amplitude		Amplitude	Amplitude	Amplitude	Amplitude	Amplitude	Amplitude	Amplitude		Amplitude	Amplitude	Amplitude	Amplitude	Amplitude	Amplitude	Amplitude		Amplitude	Amplitude	Amplitude	Amplitude	Amplitude	Amplitude	Amplitude		Amplitude	Amplitude
Left	Left	Left	NH	Right	Right	Right		Left	Left	Left	NH	Right	Right	Right		Left	Left	Left	NH	Right	Right	Right		Left	Left	Left	NH	Right	Right	Right		Left	Left	Left	NH	Right	Right	Right		Left	Left	Left	NH	Right	Right	Right		Left	Left
M1	M1	M1	M1	M1	M1	M1		M2	M2	M2	M2	M2	M2	M2		M1	M1	M1	M1	M1	M1	M1		M2	M2	M2	M2	M2	M2	M2		M1	M1	M1	M1	M1	M1	M1		M2	M2	M2	M2	M2	M2	M2		M1	M1
RPP1	RPP1	RPP1	RPP1	RPP1	RPP1	RPP1		RPP1	RPP1	RPP1	RPP1	RPP1	RPP1	RPP1		RPN1	RPN1	RPN1	RPN1	RPN1	RPN1	RPN1		RPN1	RPN1	RPN1	RPN1	RPN1	RPN1	RPN1		RPP2	RPP2	RPP2	RPP2	RPP2	RPP2	RPP2		RPP2	RPP2	RPP2	RPP2	RPP2	RPP2	RPP2		RP[N1-P2]	RP[N1-P2]
0	6	12	NH	0	6	12		0	6	12	NH	0	6	12		0	6	12	NH	0	6	12		0	6	12	NH	0	6	12		0	6	12	NH	0	6	12		0	6	12	NH	0	6	12		0	6
-0.938	-0.361	-0.573	-1.69	-1.068	-0.9	-0.546		-0.517	-0.745	-1.323	-1.76	-0.865	-0.802	-0.234		0.361	2.84	1.99	-0.957	-0.923	1.655	0		-0.02	0.33	1.82	-0.843	0.97	1.382	0		-1.21	0.496	-0.694	-1.98	-1.659	-0.317	-0.426		-1.399	-1.126	-1.065	-1.905	-0.839	-0.404	-0.833		1.571	2.344
-1.183	-1.341	-1.859	-0.401	-0.438	-0.483	-0.387		-0.333	-0.63	-1.614	0	-1.012	-0.151	0.915		1.04	0.435	0	0.39	0	0.771	0.98		0.2	1.658	0.8	2.929	0.1	0.746	1.6		-0.855	-0.854	-0.549	-0.43	-0.8	-0.53	-0.1		-0.232	0.461	0.395	-0.248	-1.126	0.738	0.986		1.895	1.289
-1.424	-1.005	1.066	-0.733	-1.821	-1.374	-0.696		-0.919	-1.062	-1.772	-0.167	-1.821	-2.648	0.549		1.39	0.481	0	-0.234	-0.538	1.165	1.33		0	0.52	1.54	0.155	-0.53	-0.189	-0.27		-0.275	-0.752	-0.227	-0.489	-1.025	0.262	-0.307		-0.319	-1.179	-1.778	-0.099	-1.334	-2.3	1.332		1.665	1.233
-1.04	1.161	0.141	-3.054	-0.747	0.305	-0.483		-1.012	-0.632	-0.094	-2.471	-0.402	0.724	-0.593		1.3	2.89	1.7	1.003	0.56	0.733	1.2		0.422	0.524	1.7	-0.46	2.75	1.174	0.35		0.006	0.877	0.135	-0.954	-0.147	0.411	-0.271		-0.054	-1.223	-0.225	-1.862	1.187	0.839	-0.607		1.294	2.013
-1.626	-0.387	0.086	-1.866					-0.118	0.474	0.483	-1.4					0.82	1.129	2.722	0.027					0	1.578	3.4	0.971					-1.075	-0.677	1.614	-1.907					0	-0.917	-0.4	-1.927					1.895	1.806
			-1.099								-1.404								-0.169								1.072								-1.411								-1.512
			-1.385								0								-0.128								0.607								-0.763								0
			-1.354								-0.241								0.655								0.669								0.398								0.31
[truncated: 54 more columns]

## Sheet: P7 P8 
Amplitude	Amplitude	Amplitude	Amplitude	Amplitude	Amplitude	Amplitude		Amplitude	Amplitude	Amplitude	Amplitude	Amplitude	Amplitude	Amplitude		Amplitude	Amplitude	Amplitude	Amplitude	Amplitude	Amplitude	Amplitude		Amplitude	Amplitude	Amplitude	Amplitude	Amplitude	Amplitude	Amplitude		Amplitude	Amplitude	Amplitude	Amplitude	Amplitude	Amplitude	Amplitude		Amplitude	Amplitude	Amplitude	Amplitude	Amplitude	Amplitude	Amplitude		Amplitude	Amplitude
Left	Left	Left	NH	Right	Right	Right		Left	Left	Left	NH	Right	Right	Right		Left	Left	Left	NH	Right	Right	Right		Left	Left	Left	NH	Right	Right	Right		Left	Left	Left	NH	Right	Right	Right		Left	Left	Left	NH	Right	Right	Right		Left	Left
P7	P7	P7	P7	P7	P7	P7		P8	P8	P8	P8	P8	P8	P8		P7	P7	P7	P7	P7	P7	P7		P8	P8	P8	P8	P8	P8	P8		P7	P7	P7	P7	P7	P7	P7		P8	P8	P8	P8	P8	P8	P8		P7	P7
Na	Na	Na	Na	Na	Na	Na		Na	Na	Na	Na	Na	Na	Na		Ta	Ta	Ta	Ta	Ta	Ta	Ta		Ta	Ta	Ta	Ta	Ta	Ta	Ta		Tb	Tb	Tb	Tb	Tb	Tb	Tb		Tb	Tb	Tb	Tb	Tb	Tb	Tb		[Ta-Tb]	[Ta-Tb]
0	6	12	NH	0	6	12		0	6	12	NH	0	6	12		0	6	12	NH	0	6	12		0	6	12	NH	0	6	12		0	6	12	NH	0	6	12		0	6	12	NH	0	6	12		0	6
-1.171	0.524	-0.594	-2.117	-1.344	-0.724	-1.3		-0.576	0.83	-0.845	-2.116	-0.897	-0.148	0.39		-0.016	1.674	2.198	-1.092	-1.344	2.071	-0.49		-0.727	2.072	1.011	-1.152	1.213	0.39	1.318		-1.276	0.11	-1.064	-1.73	-1.17	-0.084	-0.941		-1.48	-0.557	-1.421	-2.678	-1.306	0.217	-0.613		1.26	2.088
0.016	0.15	-1.5	-0.487	0.375	-0.046	-0.808		-0.7	-0.747	-1.547	-0.737	-1.025	-0.3	-0.592		0.6	-2.455	0.5	1.414	0.103	1.205	1.29		0.631	0.19	0.5	0.737	0.089	-0.0047	0.497		0	0.54	0.224	-0.283	-0.996	0.41	-0.124		0.002	1.637	-0.675	-0.478	-1.031	0.504	-0.319		0.6	0.04
-1.37	-1.591	-1.165	-0.011	-0.477	-1.641	-1.526		0.015	-1.384	-2.323	-1.011	-2.479	-1.6	0.826		1.039	0.035	0.053	0.61	-0.477	0.739	-0.5		0	0.263	-0.113	0.267	-0.721	0.826	0.913		-0.437	-0.743	-1.997	-1.29	-0.8	-0.083	-0.7		-0.242	-1.569	-1.15	-0.363	-0.157	-0.13	-0.04		1.476	0.796
-1.768	0.25	-0.326	-1.744	-0.496	-0.01	-0.457		0.37	-0.827	-0.5	-1.733	-0.315	0.306	-0.621		0.939	0.62	1.14	-0.989	0.652	0.335	0.646		0	0.479	1.1	0.226	2.925	0.328	0.6		-0.758	0.093	0.025	-1.357	-0.106	0.121	-0.569		-0.2	-1.292	-0.5	-2.678	1.134	-0.055	-0.69		1.697	1.047
-0.824	-0.38	-0.689	-0.894					-0.968	0.268	-0.134	-1.484					1.217	0.469	0.469	1.7					1.064	2.082	4.233	0.374					-0.153	-1.628	3.158	-0.808					0.263	-1.385	0	-1.367					1.37	2.097
			-1.551								-2.825								0								-0.992								-3.115								-1.327
			0.489								-1.886								1.819								0.427								0.788								-0.392
			-1.855								-0.587								0.989								1.352								0.644								0.724
[truncated: 54 more columns]

## Sheet: T7 T8
Amplitude	Amplitude	Amplitude	Amplitude	Amplitude	Amplitude	Amplitude		Amplitude	Amplitude	Amplitude	Amplitude	Amplitude	Amplitude	Amplitude		Amplitude	Amplitude	Amplitude	Amplitude	Amplitude	Amplitude	Amplitude		Amplitude	Amplitude	Amplitude	Amplitude	Amplitude	Amplitude	Amplitude		Amplitude	Amplitude	Amplitude	Amplitude	Amplitude	Amplitude	Amplitude		Amplitude	Amplitude	Amplitude	Amplitude	Amplitude	Amplitude	Amplitude		Amplitude	Amplitude
Left	Left	Left	NH	Right	Right	Right		Left	Left	Left	NH	Right	Right	Right		Left	Left	Left	NH	Right	Right	Right		Left	Left	Left	NH	Right	Right	Right		Left	Left	Left	NH	Right	Right	Right		Left	Left	Left	NH	Right	Right	Right		Left	Left
T7	T7	T7	T7	T7	T7	T7		T8	T8	T8	T8	T8	T8	T8		T7	T7	T7	T7	T7	T7	T7		T8	T8	T8	T8	T8	T8	T8		T7	T7	T7	T7	T7	T7	T7		T8	T8	T8	T8	T8	T8	T8		T7	T7
Na	Na	Na	Na	Na	Na	Na		Na	Na	Na	Na	Na	Na	Na		Ta	Ta	Ta	Ta	Ta	Ta	Ta		Ta	Ta	Ta	Ta	Ta	Ta	Ta		Tb	Tb	Tb	Tb	Tb	Tb	Tb		Tb	Tb	Tb	Tb	Tb	Tb	Tb		[Ta-Tb]	[Ta-Tb]
0	6	12	NH	0	6	12		0	6	12	NH	0	6	12		0	6	12	NH	0	6	12		0	6	12	NH	0	6	12		0	6	12	NH	0	6	12		0	6	12	NH	0	6	12		0	6
-1.171	0.524	-0.594	-2.033	-1.572	-0.816	-0.705		-0.576	0.83	-0.845	-2.408	0.013	-0.858	-0.826		-0.016	1.674	2.198	0.321	0	1.673	0.164		-0.727	2.072	1.011	-0.445	1.96	0.59	0.3		-1.276	0.11	-1.064	-0.29	0	-0.644	-0.002		-1.48	-0.557	-1.421	-2.162	0.506	-0.654	-0.597		1.26	2.088
0.016	0.15	-1.5	0.321	-0.079	-0.571	-1.114		-0.7	-0.747	-1.547	0.218	-0.77	-0.257	-0.383		0.6	-2.455	0.5	2.526	0.564	0.729	1.237		0.631	0.19	0.5	2.929	0.54	0.589	0.77		0	0.54	0.224	0.722	0.052	-0.536	0.473		0.002	1.637	-0.675	-1.029	-0.947	-0.173	0.515		0.6	0.04
-1.37	-1.591	-1.165	0.167	-2.023	-1.946	-0.774		0.015	-1.384	-2.323	-0.313	-1.837	-2.446	0.249		1.039	0.035	0.053	1.187	-0.83	0.663	1.42		0	0.263	-0.113	1.083	-0.512	0.504	-0.33		-0.437	-0.743	-1.997	-0.98	-0.91	-0.711	-0.67		-0.242	-1.569	-1.15	-1.017	-1.407	-1.253	0.764		1.476	0.796
-1.768	0.25	-0.326	-1.984	-0.271	-0.934	-0.58		0.37	-0.827	-0.5	-0.428	-0.291	0.384	-0.566		0.939	0.62	1.14	0	0.067	0.166	1.1		0	0.479	1.1	1.778	2.35	1.138	0.2		-0.758	0.093	0.025	-0.962	0.043	0.465	-0.296		-0.2	-1.292	-0.5	1.331	1.208	0.694	-0.042		1.697	1.047
-0.824	-0.38	-0.689	-0.187					-0.968	0.268	-0.134	-1.306					1.217	0.469	0.469	2.433					1.064	2.082	4.233	1.248					-0.153	-1.628	3.158	1.254					0.263	-1.385	0	0.144					1.37	2.097
			-0.967								-2.234								1.406								0.381								-3.005								-0.869
			0.943								-1.369								2.237								1.074								1.055								-0.275
			-2.704								-0.667								0.841								0.769								0								0
																																			-1.984	-0.428	0	1.778	-0.962	1.331
																																			-0.187	-1.306	2.433	1.248	1.254	0.144
																																			-0.967	-2.234	1.406	0.381	-3.005	-0.869
																																			0.943	-1.369	2.237	1.074	1.055	-0.275
																																			-2.704	-0.667	0.841	0.769	0	0
[truncated: 54 more columns]

## Sheet: Cz
Amplitude	Amplitude	Amplitude	Amplitude	Amplitude	Amplitude	Amplitude			Amplitude	Amplitude	Amplitude	Amplitude	Amplitude	Amplitude	Amplitude			Amplitude	Amplitude	Amplitude	Amplitude	Amplitude	Amplitude	Amplitude		Amplitude	Amplitude	Amplitude	Amplitude	Amplitude	Amplitude	Amplitude		Latency	Latency	Latency	Latency	Latency	Latency	Latency			Latency	Latency	Latency	Latency	Latency	Latency	Latency
Left	Left	Left	NH	Right	Right	Right			Left	Left	Left	NH	Right	Right	Right			Left	Left	Left	NH	Right	Right	Right		Left	Left	Left	NH	Right	Right	Right		Left	Left	Left	NH	Right	Right	Right			Left	Left	Left	NH	Right	Right	Right
Cz	Cz	Cz	Cz	Cz	Cz	Cz			Cz	Cz	Cz	Cz	Cz	Cz	Cz			Cz	Cz	Cz	Cz	Cz	Cz	Cz		Cz	Cz	Cz	Cz	Cz	Cz	Cz		Cz	Cz	Cz	Cz	Cz	Cz	Cz			Cz	Cz	Cz	Cz	Cz	Cz	Cz
P1	P1	P1	P1	P1	P1	P1			N1	N1	N1	N1	N1	N1	N1			P2	P2	P2	P2	P2	P2	P2		[N1-P2]	[N1-P2]	[N1-P2]	[N1-P2]	[N1-P2]	[N1-P2]	[N1-P2]		P1	P1	P1	P1	P1	P1	P1			N1	N1	N1	N1	N1	N1	N1
0	6	12	NH	0	6	12			0	6	12	NH	0	6	12			0	6	12	NH	0	6	12		0	6	12	NH	0	6	12		0	6	12	NH	0	6	12			0	6	12	NH	0	6	12
0.895	3.028	1.62	-0.073	1.074	2.433	0.827			-1.6	-0.559	-1.72	-2.01	-1.512	1.396	-1.4			0.357	1.005	-0.128	2.16	0.398	1.522	-0.292		1.957	1.564	1.592	4.17	1.91	0.126	1.108		66	68	64	44	40	56	60			116	116	110	110	92	140	164
2.752	2.217	0.555	3.227	0.938	1.684	2.948			-1.6	-3.083	-3.8	-1.613	-0.382	0.2	0.3			1.877	2.825	0.735	4.362	0.958	1.781	2.13		3.477	5.908	4.535	5.975	1.34	1.581	1.83		48	46	50	68	70	28	62			104	100	102	114	112	132	92
0.991	0.886	0.7	2.312	0.473	2.388	1.049			-0.8	-1.671	-1.767	-2.283	-0.7	-1	-0.819			1.285	0.044	-0.63	0.948	0.564	0.665	4.434		2.085	1.715	1.137	3.231	1.264	1.665	5.253		62	66	44	70	32	56	56			110	148	112	114	112	116	108
0.29	0.526	0.449	2.317	0.421	1.011	0.413			-2.091	-3.47	-2.12	-1.412	-3	-0.6	-1.7			-0.532	-1.027	0.349	2.074	-0.47	-0.224	0.84		1.559	2.443	2.469	3.486	2.53	0.376	2.54		42	28	50	68	82	66	90			120	124	112	114	156	136	168
2.4	2.033	1.11	2.682						-0.885	-0.706	-1.004	0.06						2.641	1.721	4.356	2.326					3.526	2.427	5.36	2.266					64	64	86	60						104	112	110	94
			2.144									-3.914									1.486								5.4								60									104
			1.624									-0.383									3.624								4.007								42									78
			1.634									-1.196									1.868								3.064								56									102

## Sheet: GFP
Left	Left	Left	NH	Right	Right	Right		Left	Left	Left	NH	Right	Right	Right			Left	Left	Left	NH	Right	Right	Right		Left	Left	Left	NH	Right	Right	Right		Left	Left	Left	NH	Right	Right	Right		Left	Left	Left	NH	Right	Right	Right
GFP	GFP	GFP	GFP	GFP	GFP	GFP		GFP	GFP	GFP	GFP	GFP	GFP	GFP			GFP	GFP	GFP	GFP	GFP	GFP	GFP		GFP	GFP	GFP	GFP	GFP	GFP	GFP		GFP	GFP	GFP	GFP	GFP	GFP	GFP		GFP	GFP	GFP	GFP	GFP	GFP	GFP
P1	P1	P1	P1	P1	P1	P1		P1	P1	P1	P1	P1	P1	P1			N1	N1	N1	N1	N1	N1	N1		N1	N1	N1	N1	N1	N1	N1		P2	P2	P2	P2	P2	P2	P2		P2	P2	P2	P2	P2	P2	P2
Amplitude	Amplitude	Amplitude	Amplitude	Amplitude	Amplitude	Amplitude		Latency	Latency	Latency	Latency	Latency	Latency	Latency			Amplitude	Amplitude	Amplitude	Amplitude	Amplitude	Amplitude	Amplitude		Latency	Latency	Latency	Latency	Latency	Latency	Latency		Amplitude	Amplitude	Amplitude	Amplitude	Amplitude	Amplitude	Amplitude		Latency	Latency	Latency	Latency	Latency	Latency	Latency
0m	6m	12m	NH	0m	6m	12m		0m	6m	12m	NH	0m	6m	12m			0m	6m	12m	NH	0m	6m	12m		0m	6m	12m	NH	0m	6m	12m		0m	6m	12m	NH	0m	6m	12m		0m	6m	12m	NH	0m	6m	12m
0.56	1.45	1.11	2.15	1.22	1.27	1.27		78	66	68	60	52	60	66			0.49	0.86	0.93	1.17	0.89	0.72	0.75		118	122	136	108	104	126	134		0.66	0.75	0.49	1.61	1.5	0.64	0.95		194	196	218	196	204	216	228
1.11	1.08	0.88	0.33	0.94	0.8	1.12		44	46	46	64	62	72	74			0.82	1.1	1.54	0.53	0.43	0.58	0.51		102	102	106	116	156	156	150		0.78	0.6	0.76	0.43	0.72	0.52	0.93		148	180	238	172	224	220	208
0.72	0.68	0.56	0.76	1.05	0.92	1.45		50	78	48	48	60	56	58			0.92	1.64	1.03	0.92	0.77	0.73	0.74		120	130	136	74	142	118	90		0.73	0.8	0.34	1.11	0.66	0.5	0.86		234	200	190	168	190	180	186
0.54	0.51	1	1.26	0.27	0.7	0.25		70	70	64	56	50	68	88			0.3	0.6	0.84	0.73	0.65	0.66	0.79		102	104	170	110	92	130	154		0.67	0.49	1.08	0.42	1	0.62	0.26		174	198	210	160	246	170	234
1.11	0.92	1.55	0.6					52	52	48	66						0.88	0.92	1	0.57					116	126	106	112					1	0.93	1.14	2.12					212	170	200	198
			1.39								66									0.61								112								1.82								198
			0.82								46									1.56								66								1.87								182
			1.01								46									2.04								72								1.68								180

## Sheet: Speech performance
Left	Left	Left	Left		Right	Right	Right	Right		Left	Left	Left	NH		Left	Left	Left	NH		Left	Left	Left	NH		Right	Right	Right	NH		Right	Right	Right	NH		Right	Right	Right	NH
Gender	Age (yrs)	Dur deaf	Etiology		Gender	Age (yrs)	Dur deaf	Etiology		S0N0	S0N0	S0N0	S0N0		SnhNci	SnhNci	SnhNci	SnhNci		SciNnh	SciNnh	SciNnh	SciNnh		S0N0	S0N0	S0N0	S0N0		SnhNci	SnhNci	SnhNci	SnhNci		SciNnh	SciNnh	SciNnh	SciNnh
		(yrs)					(yrs)			0m	6m	12m	NH		0m	6m	12m	NH		0m	6m	12m	NH		0m	6m	12m	NH		0m	6m	12m	NH		0m	6m	12m	NH
M	53	1.5	Unknown		F	60	2	Sudden hearing loss		-5	-5	-12.5	-12.5		-10	-10	-17.5	-15		5	0	-12.5	-15		-17	-12.5	-7.5	-12.5		-12.5	-20	-20	-15		-12.5	-12.5	-12.5	-15
F	66	5.5	Sudden hearing loss		M	65	30	Sudden hearing loss		-10	-12.5	-17.5	-17.5		-20	-17.5	-17.5	-17.5		-2.5	-5	-10	-17.5		-2.5	-2.5	-5	-17.5		-7.5	-5	-17.5	-17.5		2.5	2.5	-5	-17.5
F	65	2	Sudden hearing loss		F	54	3	Sudden hearing loss		-5	-5	-7.5	-15		-15	-12.5	-15	-17.5		5	2.5	-12.5	-17.5		-10	-10	-7.5	-15		-10	-10	-17.5	-17.5		-7	-7.5	-12.5	-17.5
M	48	2	Sudden hearing loss		M	65	10	Meniere’s		-5	-10	-7.5	-7.5		-5	-10	-12.5	-12.5		-5	-7.5	-7.5	-12.5		-5	-5	-2.5	-7.5		-5	-5	-10	-12.5		5	5	0	-12.5
F	65	20	Unknown							-10	-7.5	-7.5	-7.5		-15	-17.5	-17.5	-12.5		-5	0	0	-12.5					-7.5					-12.5					-12.5
													-15					-17.5					-17.5					-15					-17.5					-17.5
													-5					-17.5					-17.5					-5					-17.5					-17.5
													-2.4					-6.7					-3.9					-2.4					-6.7					-3.9
